# Supplementary material for: LncRNA NEAT1 Promotes Gastric Cancer Progression Through miR-17-5p/TGFβR2 Axis Up-Regulated Angiogenesis
Source: Front Cell Dev Biol. 2021 Sep 6;9:705697. doi: 10.3389/fcell.2021.705697 (PMC8452045; doi:10.3389/fcell.2021.705697)
Supplement: Supplementary file 3 [file Data_Sheet_1.ZIP]

Archive with 9 entries (8 files):
- figure 1-raw data/
- figure 1-raw data/figure 1a.xlsx
- figure 1-raw data/figure 1b.xlsx
- figure 1-raw data/figure 1c.xlsx
- figure 1-raw data/figure 1d.xlsx
- figure 1-raw data/figure 1e.pdf
- figure 1-raw data/figure 1f.xlsx
- figure 1-raw data/figure 1g.xlsx
- figure 1-raw data/figure 1h.xlsx
