# Supplementary material for: LncRNA NEAT1 Promotes Gastric Cancer Progression Through miR-17-5p/TGFβR2 Axis Up-Regulated Angiogenesis
Source: Front Cell Dev Biol. 2021 Sep 6;9:705697. doi: 10.3389/fcell.2021.705697 (PMC8452045; doi:10.3389/fcell.2021.705697)
Supplement: Supplementary file 3 [file Data_Sheet_1.ZIP › figure 1-raw data/figure 1b.xlsx]

## Sheet: Sheet1
Stage I+II	Stage III+IV
6.29059	7.08961
6.36531	6.73583
5.71601	7.33571
6.58432	7.51059
7.07017	7.05279
7.46149	7.30208
7.81947	8.41941
6.75619	7.12864
8.41119	6.3429
7.42471	8.10263
7.16043	7.62427
7.5961	6.72927
6.43611	7.34926
7.55107	7.50174
8.7687	7.28709
6.61469	7.7733
7.56141	8.37413
8.75963	8.45272
7.54354	7.91769
8.00205	7.98271
7.62923	8.06442
9.04901	7.45654
9.19607	9.00159
8.02689	8.52241
7.47141	6.46976
8.18813	8.51441
8.76242	5.57594
9.93612	7.83826
8.38777	7.95575
7.72715	7.45852
9.04004	8.47209
6.7632	7.15506
8.51461	7.59971
7.44866	9.00952
7.10276	9.35576
7.77151	8.78051
7.39176	8.60701
7.43177	8.57829
7.68613	8.33728
7.97392	9.09969
8.75356	8.52749
8.41087	8.29193
6.42613	6.9246
8.26758	7.72226
7.0804	7.66718
8.31662	8.20173
8.28056	7.85597
8.22303	9.39926
7.47639	8.24529
9.41406	7.33201
7.60351	10.0296
9.02845	9.16878
9.13754	7.97096
8.4209	8.65259
8.24293	8.14337
8.94135	9.49197
8.97473	8.39353
8.71445	10.3641
7.01714	8.25941
8.20018	8.83208
	8.72089
	8.06626
	8.63209
	8.05267
	9.1173
	8.36186
	8.32155
	8.79222
	9.28477
	8.45288
	8.70083
	9.06232
	7.57993
	6.88649
	7.02924
	5.95553
	7.15979
	7.5786
	8.27743
	7.77556
	6.52435
	7.3821
	7.00451
	8.73442
	7.895
	7.39029
	8.66547
	8.0858
	8.39303
	6.7511
	7.76599
	6.59104
	8.62293
	8.2468
	8.02249
	9.01133
	8.21233
	9.22815
	8.3516
	8.78496
	9.0097
	9.31768
	7.83798
	7.88909
	9.32151
	8.53328
	8.56799
	8.70915
	6.3224
	9.01629
	8.49559
	7.87466
	7.81435
	8.684
	6.80305
	7.07676
	8.10962
	9.55621
	8.21818
	7.78318
	7.80644
	9.80483
	8.37403
	8.43495
	10.3249
	8.9921
	8.5119
	8.66286
	9.82175
	8.68966
	8.93785
	11.5296
