# Supplementary material for: LncRNA NEAT1 Promotes Gastric Cancer Progression Through miR-17-5p/TGFβR2 Axis Up-Regulated Angiogenesis
Source: Front Cell Dev Biol. 2021 Sep 6;9:705697. doi: 10.3389/fcell.2021.705697 (PMC8452045; doi:10.3389/fcell.2021.705697)
Supplement: Supplementary file 3 [file Data_Sheet_1.ZIP › figure 1-raw data/figure 1c.xlsx]

## Sheet: Sheet1
Normal	Tumor
0.0337614	0.122493
0.136885	0.330431
0.0668916	0.173485
0.0161597	0.0826204
0.00307499	0.111697
0.00823245	0.0108556
0.0155047	0.0312674
0.079626	0.0747061
0.0125324	0.0396257
0.00645815	0.0141906
0.00528392	0.0288971
0.0321446	0.0341734
0.033848	0.0232429
0.00243322	0.0174995
0.0119738	0.213302
0.0618973	0.0533003
0.0151819	0.0268659
0.0265404	0.096426
0.016533	0.0456233
0.186014	0.384662
0.134422	0.285578
0.026404	0.105481
0.219992	0.677517
0.13979	1.23171
0.368846	0.379161
0.246685	0.799833
0.35266	0.555748
0.385838	0.105548
0.339757	1.30061
0.153142	0.442838
0.0416695	0.594926
0.0245727	0.0147466
0.0447249	0.0321876
0.141091	0.3288
0.0244221	0.0143117
0.0336022	0.0621999
0.0225866	0.105256
0.0407429	0.0724172
0.00285198	0.027742
0.0558134	0.810558
0.0671403	0.241996
0.0977536	0.170304
1.42326	1.32414
0.072814	0.116863
0.00679591	0.023443
0.00378235	0.0701546
0.0272265	0.0364604
0.00315025	0.00525267
0.0187283	0.0110685
0.0124572	0.0332197
0.629592	0.287161
0.0696588	0.0161279
0.00308299	0.0076574
0.307064	0.698709
0.0086021	0.10786
0.101419	0.166343
0.012203	0.217301
0.00982677	0.0234424
0.0143792	0.00204754
0.0297075	0.00989407
0.960911	1.85862
0.23161	3.19391
0.174791	2.45188
0.0181693	0.185621
