# Supplementary material for: LncRNA NEAT1 Promotes Gastric Cancer Progression Through miR-17-5p/TGFβR2 Axis Up-Regulated Angiogenesis
Source: Front Cell Dev Biol. 2021 Sep 6;9:705697. doi: 10.3389/fcell.2021.705697 (PMC8452045; doi:10.3389/fcell.2021.705697)
Supplement: Supplementary file 3 [file Data_Sheet_1.ZIP › figure 1-raw data/figure 1d.xlsx]

## Sheet: Sheet1
Survival (Months)	Low NEAT1 (n=96)	High NEAT1 (n=96)
80.7	0
0.43	0
1.47	0
22.07	0
2.27	1
26.53	1
114.63	0
3.23	0
85.63	0
133.63	0
16.6	1
41.23	1
6.4	1
141.77	0
13.47	1
24.3	0
108.7	0
0.33	0
72.5	0
39.4	1
12.67	0
63.53	0
14.33	1
15.33	1
20.87	1
85.63	0
10.87	1
13	0
12.63	1
153.9	0
134.1	0
16.37	1
27.17	0
62.93	0
5.87	0
6.6	1
137.47	0
3.7	0
94.3	1
2.23	0
27.07	0
11.73	1
56.9	1
52.63	1
129.9	0
3.93	0
0.03	0
116.6	0
42.5	0
26.17	1
7.97	1
125.5	0
30.47	0
52.97	0
9	1
87	1
11.07	1
82.87	0
0	0
74.33	0
0.23	0
18.27	1
8.6	0
7.03	1
20.5	1
38.43	0
22.27	1
9.27	1
10.43	0
30	0
1.57	0
157.83	0
58.93	0
59.57	1
123.63	1
78.6	1
20.13	0
13	0
11.37	0
23.57	1
72.77	0
4.83	0
21.4	1
3.23	1
11.4	1
4.3	1
10.9	0
2.6	0
11.07	0
12.27	1
4.7	1
0.4	0
99.43	1
129.27	0
14.6	1
37.5	1
88.07		0
17.2		1
4.13		1
7.73		1
7		0
4.93		0
26.27		1
35.7		0
15.27		1
6.27		1
13.37		1
39.97		1
155.03		0
146.13		0
4.37		1
113.23		0
5.07		1
6.63		1
20.27		1
14.83		1
4.6		1
64.57		0
8.53		1
28.83		1
11.53		1
123.83		0
3.27		1
75.53		0
3.27		1
19.67		1
20.33		0
11.07		1
17.1		0
25.17		1
19.73		0
32.63		1
32.7		0
31.2		1
5.97		0
126.5		0
10.57		1
0.33		0
93.2		0
45.07		0
45.8		1
29.17		1
110.53		1
17		1
88.7		0
7.33		0
3.13		1
4.17		1
117.77		0
63.7		1
6.47		1
148.9		0
6.6		1
30.4		1
12.97		1
0.33		0
12.87		0
66.57		0
23.53		0
138.37		0
22.8		1
41.97		1
6.6		0
5.83		1
24.63		1
17.13		1
1.67		1
10.37		1
13.07		1
17.9		1
24.37		1
24.9		1
9.97		1
6.97		0
98.1		0
15.2		0
13.03		1
0.3		0
74.97		0
11.77		1
0.2		0
8.07		1
19.77		1
66.57		0
23.2		1
125.53		0
127.47		0
2.63		0
11.1		0
122.97		0
9.87		1
4.7		0
