# Supplementary material for: LncRNA NEAT1 Promotes Gastric Cancer Progression Through miR-17-5p/TGFβR2 Axis Up-Regulated Angiogenesis
Source: Front Cell Dev Biol. 2021 Sep 6;9:705697. doi: 10.3389/fcell.2021.705697 (PMC8452045; doi:10.3389/fcell.2021.705697)
Supplement: Supplementary file 3 [file Data_Sheet_1.ZIP › figure 1-raw data/figure 1f.xlsx]

## Sheet: Sheet1
GES-1			MKN45			SGC7901			MGC803			AGS			HGC27
0.932322	1.38494	0.682736	7.30747	9.36762	4.83388	2.51319	1.39917	1.97908	214.717	128.953	153.321	67.6963	105.183	45.0749	16.3127	14.1096	18.1
