# Supplementary material for: LncRNA NEAT1 Promotes Gastric Cancer Progression Through miR-17-5p/TGFβR2 Axis Up-Regulated Angiogenesis
Source: Front Cell Dev Biol. 2021 Sep 6;9:705697. doi: 10.3389/fcell.2021.705697 (PMC8452045; doi:10.3389/fcell.2021.705697)
Supplement: Supplementary file 3 [file Data_Sheet_1.ZIP › figure 1-raw data/figure 1g.xlsx]

## Sheet: Sheet1
NAME	GS<br> follow link to MSigDB	GS DETAILS	SIZE	ES	NES	NOM p-val	FDR q-val	FWER p-val	RANK AT MAX	LEADING EDGE
REACTOME_SIGNALING_BY_PDGF	REACTOME_SIGNALING_BY_PDGF	Details ...	56	0.62064	1.93958	0.004	0.124677	0.366	2324	tags=45%, list=11%, signal=50%
PID_VEGFR1_PATHWAY	PID_VEGFR1_PATHWAY	Details ...	24	0.647665	1.87906	0.00209205	0.177844	0.525	3433	tags=63%, list=17%, signal=75%
KEGG_TGF_BETA_SIGNALING_PATHWAY	KEGG_TGF_BETA_SIGNALING_PATHWAY	Details ...	82	0.442254	1.68113	0.0125261	0.18285	0.954	5062	tags=45%, list=25%, signal=60%
REACTOME_SIGNALING_BY_VEGF	REACTOME_SIGNALING_BY_VEGF	Details ...	98	0.380985	1.5399	0.0265152	0.243884	0.999	3109	tags=32%, list=15%, signal=37%
HALLMARK_ANGIOGENESIS	HALLMARK_ANGIOGENESIS	Details ...	34	0.557659	1.56675	0.0492813	0.243294	0.999	5413	tags=59%, list=26%, signal=80%
PID_ANGIOPOIETIN_RECEPTOR_PATHWAY	PID_ANGIOPOIETIN_RECEPTOR_PATHWAY	Details ...	48	0.55532	1.79495	0.01002	0.155336	0.776	3410	tags=40%, list=17%, signal=47%
