# Supplementary material for: LncRNA NEAT1 Promotes Gastric Cancer Progression Through miR-17-5p/TGFβR2 Axis Up-Regulated Angiogenesis
Source: Front Cell Dev Biol. 2021 Sep 6;9:705697. doi: 10.3389/fcell.2021.705697 (PMC8452045; doi:10.3389/fcell.2021.705697)
Supplement: Supplementary file 3 [file Data_Sheet_1.ZIP › figure 1-raw data/figure 1h.xlsx]

## Sheet: Sheet1
	AGS
	shCtrl			shNEAT1-1			shNEAT1-2
PDGF-B	1.16658	1.01494	0.818477	0.294619	0.264428	0.208507	0.412581	0.392774	0.103946
TGFβ1	0.876005	1.00533	1.11867	0.195998	0.192159	0.185753	0.492753	0.500363	0.385358
FGF2	0.847774	0.986108	1.16612	0.264625	0.279602	0.271705	0.403235	0.281443	0.211746
VEGF-A	1.03319	0.971527	0.99528	0.214821	0.139359	0.274554	0.56984	0.281208	0.712772
CXCL8	0.931034	0.944692	1.12427	0.703405	0.717023	0.720471	0.432561	0.373664	0.341213
HIF1-α	0.9958	1.01304	0.991156	0.71653	0.644906	0.673447	0.451161	0.240323	0.207163
PGF	0.887277	1.01543	1.09729	0.148265	0.163934	0.174018	0.231026	0.266473	0.224041
VEGF-C	0.952571	0.825549	1.22188	0.540762	0.537901	0.689866	0.163857	0.00771095	0.0799841
DLL4	0.843584	1.28982	0.8666	0.220864	0.257349	0.199448	0.0283658	0.313263	0.0386911
	MGC803
	shCtrl			shNEAT1-1			shNEAT1-2
PDGF-B	1.01012	1.06072	0.929169	0.0745976	0.0614662	0.0414301	0.0788378	0.0238836	8.75311e-05
TGFβ1	1.02009	1.07986	0.900047	0.324645	0.37222	0.319403	0.357316	0.428525	0.354704
FGF2	0.983631	1.13791	0.878456	0.10328	0.0813996	0.0693858	0.290407	0.289881	0.252059
VEGF-A	0.978023	0.976377	1.0456	0.299288	0.29084	0.214492	0.655654	0.620692	0.585339
CXCL8	1.02809	0.972175	0.999739	0.026189	0.0649566	0.0167809	0.118891	0.253246	0.0619335
HIF1-α	0.981616	1.01173	1.00666	0.538284	0.530628	0.507718	0.70437	0.590677	0.818816
PGF	1.03805	1.0188	0.943143	0.0139481	0.00345861	0.00321157	0.00520719	0.0166996	0.0019212
VEGF-C	1.21542	1.05665	0.727928	0.375327	0.319093	0.315735	0.000876638	0.017097	0.00615822
DLL4	1.2827	0.741825	0.97547	0.00109603	0.00814629	0.000355514	0.00315074	0.000468477	0.00303077
