# Supplementary material for: LncRNA NEAT1 Promotes Gastric Cancer Progression Through miR-17-5p/TGFβR2 Axis Up-Regulated Angiogenesis
Source: Front Cell Dev Biol. 2021 Sep 6;9:705697. doi: 10.3389/fcell.2021.705697 (PMC8452045; doi:10.3389/fcell.2021.705697)
Supplement: Supplementary file 4 [file Data_Sheet_2.ZIP]

Archive with 8 entries (7 files):
- figure 2-raw data/figure 2a.xlsx
- figure 2-raw data/figure 2b.xlsx
- figure 2-raw data/figure 2c.xlsx
- figure 2-raw data/figure 2d.xls
- figure 2-raw data/figure 2e.xls
- figure 2-raw data/figure 2f.xls
- figure 2-raw data/figure 2g.xlsx
- figure 2-raw data/
