# Supplementary material for: LncRNA NEAT1 Promotes Gastric Cancer Progression Through miR-17-5p/TGFβR2 Axis Up-Regulated Angiogenesis
Source: Front Cell Dev Biol. 2021 Sep 6;9:705697. doi: 10.3389/fcell.2021.705697 (PMC8452045; doi:10.3389/fcell.2021.705697)
Supplement: Supplementary file 4 [file Data_Sheet_2.ZIP › figure 2-raw data/figure 2b.xlsx]

## Sheet: VEGF
	shCtrl-CM(pg/ml)			shNEAT1-1-CM(pg/ml)			shNEAT1-3-CM(pg/ml)
AGS	0.378	0.363	0.438	0.265	0.287	0.27	0.312	0.295	0.308
	143.599	133.872	182.509	70.3199	84.5866	73.5623	100.799	89.7746	98.2049
MGC803	0.389	0.417	0.377	0.316	0.333	0.329	0.257	0.261	0.244
	150.733	168.89	142.951	103.393	114.417	111.823	65.1319	67.7259	56.7016
