# Supplementary material for: LncRNA NEAT1 Promotes Gastric Cancer Progression Through miR-17-5p/TGFβR2 Axis Up-Regulated Angiogenesis
Source: Front Cell Dev Biol. 2021 Sep 6;9:705697. doi: 10.3389/fcell.2021.705697 (PMC8452045; doi:10.3389/fcell.2021.705697)
Supplement: Supplementary file 4 [file Data_Sheet_2.ZIP › figure 2-raw data/figure 2c.xlsx]

## Sheet: Sheet1
	shCtrl			shNEAT1-1			shNEAT1-2
AGS	46	38	37	9	11	12	10	17	16
MGC803	32	28	40	10	6	12	13	15	11
