# Supplementary material for: LncRNA NEAT1 Promotes Gastric Cancer Progression Through miR-17-5p/TGFβR2 Axis Up-Regulated Angiogenesis
Source: Front Cell Dev Biol. 2021 Sep 6;9:705697. doi: 10.3389/fcell.2021.705697 (PMC8452045; doi:10.3389/fcell.2021.705697)
Supplement: Supplementary file 4 [file Data_Sheet_2.ZIP › figure 2-raw data/figure 2d.xls]

## Sheet: Sheet1
	AGS	MGC803
shCtrl-CM-1	195	149
shCtrl-CM-2	204	172
shCtrl-CM-3	184	133
shCtrl-CM-4	192	182
shCtrl-CM-5	203	187
shNEAT1-1-CM-1	74	61
shNEAT1-1-CM-2	75	37
shNEAT1-1-CM-3	54	122
shNEAT1-1-CM-4	51	89
shNEAT1-1-CM-5	86	69
shNEAT1-3-CM-1	107	125
shNEAT1-3-CM-2	121	105
shNEAT1-3-CM-3	111	102
shNEAT1-3-CM-4	137	87
shNEAT1-3-CM-5	158	136
