# Supplementary material for: LncRNA NEAT1 Promotes Gastric Cancer Progression Through miR-17-5p/TGFβR2 Axis Up-Regulated Angiogenesis
Source: Front Cell Dev Biol. 2021 Sep 6;9:705697. doi: 10.3389/fcell.2021.705697 (PMC8452045; doi:10.3389/fcell.2021.705697)
Supplement: Supplementary file 4 [file Data_Sheet_2.ZIP › figure 2-raw data/figure 2e.xls]

## Sheet: Sheet1
			shCtrl-CM			shNEAT1-1-CM			shNEAT1-2-CM
	AGS	0h	3.77	4.08	3.96	3.54	3.54	3.54	3.26	2.96	3.05
		12h	1.38	1.33	1.79	2.21	2.16	2.5	2.16	2.14	2.28
		Migration rate	0.633952	0.67402	0.54798	0.375706	0.389831	0.293785	0.337423	0.277027	0.252459
	MGC803	0h	3.08	2.84	3.06	3.26	3.47	3.49	2.99	2.84	2.8
		12h	0.82	1.14	1.12	1.87	2.05	2.21	2.33	2.33	2.35
		Migration rate	0.733766	0.598592	0.633987	0.42638	0.409222	0.366762	0.220736	0.179577	0.160714
