# Supplementary material for: LncRNA NEAT1 Promotes Gastric Cancer Progression Through miR-17-5p/TGFβR2 Axis Up-Regulated Angiogenesis
Source: Front Cell Dev Biol. 2021 Sep 6;9:705697. doi: 10.3389/fcell.2021.705697 (PMC8452045; doi:10.3389/fcell.2021.705697)
Supplement: Supplementary file 4 [file Data_Sheet_2.ZIP › figure 2-raw data/figure 2f.xls]

## Sheet: Sheet1
AGS	DAPI	EDU	rates			MGC803	DAPI	EDU	rates
shCtr1-CM-1	222	91	40.991			shCtr1-CM-1	208	88	42.3077
shCtr1-CM-2	210	92	43.8095			shCtr1-CM-2	221	84	38.009
shCtr1-CM-3	270	82	30.3704			shCtr1-CM-3	232	70	30.1724
shNEAT1-1-CM-1	186	32	17.2043			shNEAT1-1-CM-1	206	44	21.3592
shNEAT1-1-CM-2	170	30	17.6471			shNEAT1-1-CM-2	254	69	27.1654
shNEAT1-1-CM-3	132	23	17.4242			shNEAT1-1-CM-3	191	46	24.0838
shNEAT1-3-CM-1	211	28	13.2701			shNEAT1-3-CM-1	233	38	16.309
shNEAT1-3-CM-2	184	32	17.3913			shNEAT1-3-CM-2	195	37	18.9744
shNEAT1-3-CM-3	181	33	18.232			shNEAT1-3-CM-3	157	24	15.2866
