# Supplementary material for: LncRNA NEAT1 Promotes Gastric Cancer Progression Through miR-17-5p/TGFβR2 Axis Up-Regulated Angiogenesis
Source: Front Cell Dev Biol. 2021 Sep 6;9:705697. doi: 10.3389/fcell.2021.705697 (PMC8452045; doi:10.3389/fcell.2021.705697)
Supplement: Supplementary file 4 [file Data_Sheet_2.ZIP › figure 2-raw data/figure 2g.xlsx]

## Sheet: Sheet1
		1	2	3
AGS	shCtrl-CM	60	52	49
	shNEAT1-1-CM	21	20	25
	shNEAT1-3-CM	17	23	18
MGC803	shCtrl-CM	55	46	50
	shNEAT1-1-CM	26	21	27
	shNEAT1-3-CM	25	24	20
