# Supplementary material for: LncRNA NEAT1 Promotes Gastric Cancer Progression Through miR-17-5p/TGFβR2 Axis Up-Regulated Angiogenesis
Source: Front Cell Dev Biol. 2021 Sep 6;9:705697. doi: 10.3389/fcell.2021.705697 (PMC8452045; doi:10.3389/fcell.2021.705697)
Supplement: Supplementary file 5 [file Data_Sheet_3.ZIP]

Archive with 7 entries (6 files):
- figure 3-raw data/figure 3a.xlsx
- figure 3-raw data/figure 3c.xlsx
- figure 3-raw data/figure 3d.xlsx
- figure 3-raw data/figure 3e.xlsx
- figure 3-raw data/figure 3f.xlsx
- figure 3-raw data/figure 3g.xlsx
- figure 3-raw data/
