# Supplementary material for: LncRNA NEAT1 Promotes Gastric Cancer Progression Through miR-17-5p/TGFβR2 Axis Up-Regulated Angiogenesis
Source: Front Cell Dev Biol. 2021 Sep 6;9:705697. doi: 10.3389/fcell.2021.705697 (PMC8452045; doi:10.3389/fcell.2021.705697)
Supplement: Supplementary file 5 [file Data_Sheet_3.ZIP › figure 3-raw data/figure 3a.xlsx]

## Sheet: Sheet1
	AGS								MGC803
	Oligo Probe			LncRNA NEAT1 Probe					Oligo Probe			LncRNA NEAT1 Probe
miR-18-5p	0.707371	1.19793	1.0947	2.0713	3.13951	2.34655		miR-18-5p	1.3784	0.903126	0.71847	3.48945	2.95467	3.6125
miR-301a-3p	0.92266	1.00269	1.07465	0.749433	0.8201	0.797674		miR-301a-3p	0.807912	1.08845	1.10364	0.769648	0.830626	2.46617
miR-15a-5p	1.03598	1.04319	0.920827	4.34996	3.89332	3.2065		miR-15a-5p	1.25405	1.02569	0.720262	3.5965	3.963	4.45861
miR-17a-5p	0.912683	1.11588	0.971433	12.0268	13.2524	15.7599		miR-17a-5p	1.01139	1.01842	0.97019	10.5293	9.42398	10.2414
miR-27a-3p	1.10396	0.967733	0.928312	1.10396	2.55386	0.967733		miR-27a-3p	1.0279	0.992885	0.979216	0.742107	0.742107	0.789876
miR-106a-5p	0.92266	1.00269	1.07465	0.749433	0.8201	0.797674		miR-106a-5p	1.08559	1.26442	0.649986	0.472531	0.345913	0.311754
miR-27b-3p	1.00418	0.793342	1.20248	0.810011	0.905015	1.40057		miR-27b-3p	0.948718	0.866968	1.18431	0.621597	0.670845	0.43049
miR-93-5p	1.00912	1.01614	0.974744	2.75699	2.27063	1.51897		miR-93-5p	0.60323	1.17347	1.2233	5.69928	5.98263	5.3546
miR-374a-5p	0.908103	0.753108	1.33879	0.732514	0.693001	1.20658		miR-374a-5p	0.890569	0.884417	1.22501	1.1998	0.515055	1.167
miR-16-5p	0.996249	0.935998	1.06775	4.24151	3.87602	4.15422		miR-16-5p	1.10404	0.93484	0.961122	6.11686	6.88182	7.37576
