# Supplementary material for: LncRNA NEAT1 Promotes Gastric Cancer Progression Through miR-17-5p/TGFβR2 Axis Up-Regulated Angiogenesis
Source: Front Cell Dev Biol. 2021 Sep 6;9:705697. doi: 10.3389/fcell.2021.705697 (PMC8452045; doi:10.3389/fcell.2021.705697)
Supplement: Supplementary file 5 [file Data_Sheet_3.ZIP › figure 3-raw data/figure 3c.xlsx]

## Sheet: Sheet1
	AGS
	Luc-LncRNA NEAT1 WT			Luc-LncRNA NEAT1 MUT
mimic-NC	1.00777	0.966564	0.960768	1.04736	1.03686	1.04577
miR-17-5p-mimic	0.326689	0.329854	0.324644	0.746778	0.727007	0.936723
	MGC803
	Luc-LncRNA NEAT1 WT			Luc-LncRNA NEAT1 MUT
mimic-NC	1.0783	1.08236	1.06269	1.15084	1.1006	1.18054
miR-17-5p-mimic	0.281304	0.276089	0.289822	1.06479	1.06509	1.06951
