# Supplementary material for: LncRNA NEAT1 Promotes Gastric Cancer Progression Through miR-17-5p/TGFβR2 Axis Up-Regulated Angiogenesis
Source: Front Cell Dev Biol. 2021 Sep 6;9:705697. doi: 10.3389/fcell.2021.705697 (PMC8452045; doi:10.3389/fcell.2021.705697)
Supplement: Supplementary file 5 [file Data_Sheet_3.ZIP › figure 3-raw data/figure 3d.xlsx]

## Sheet: Sheet1
	Bio-NC			Bio-miR-17-5p-WT			Bio-miR-17-5p-Mut
AGS	1.27513	0.93994	0.784933	3.70635	4.69134	5.31474	1.20634	1.284	1.17336
MGC803	1.41773	1.04506	0.537218	5.79006	5.32795	5.0756	1.01648	0.872713	0.699104
