# Supplementary material for: LncRNA NEAT1 Promotes Gastric Cancer Progression Through miR-17-5p/TGFβR2 Axis Up-Regulated Angiogenesis
Source: Front Cell Dev Biol. 2021 Sep 6;9:705697. doi: 10.3389/fcell.2021.705697 (PMC8452045; doi:10.3389/fcell.2021.705697)
Supplement: Supplementary file 5 [file Data_Sheet_3.ZIP › figure 3-raw data/figure 3e.xlsx]

## Sheet: Sheet1
	inhibitor-NC			miR-17-5p-inhibitor
AGS	1.06897	1.24506	0.68597	0.335927	0.352628	0.294475
MGC803	0.939306	1.10165	0.959043	0.429184	0.435175	0.403228
	mimic-NC			miR-17-5p-mimic
AGS	1.06897	1.24506	0.68597	76.438	67.9413	68.8898
MGC803	0.939306	1.10165	0.959043	56.48	62.6684	59.7003
