# Supplementary material for: LncRNA NEAT1 Promotes Gastric Cancer Progression Through miR-17-5p/TGFβR2 Axis Up-Regulated Angiogenesis
Source: Front Cell Dev Biol. 2021 Sep 6;9:705697. doi: 10.3389/fcell.2021.705697 (PMC8452045; doi:10.3389/fcell.2021.705697)
Supplement: Supplementary file 5 [file Data_Sheet_3.ZIP › figure 3-raw data/figure 3f.xlsx]

## Sheet: Sheet1
	AGS
	LncRNA NEAT1			miR-17-5p			TGFBR2
shCtrl	1.03848	1.03848	0.923044	0.992407	0.958602	1.04899	1.02525	1.01816	0.956589
shNEAT1-1	0.208695	0.210147	0.189395	3.33804	3.22434	2.86593	0.615987	0.323306	0.412073
shNEAT1-3	0.0597247	0.0658109	0.0576902	11.992	12.3292	11.992	0.359976	0.370096	0.335869
	MGC803
	LncRNA NEAT1			miR-17-5p			TGFBR2
shCtrl	0.983857	1.01855	0.997591	1.03523	0.870519	1.09425	1.03724	0.994985	0.967777
shNEAT1-1	0.0772058	0.0880736	0.0804844	5.09806	5.24138	4.28694	0.0427207	0.033518	0.0356756
shNEAT1-3	0.00302228	0.00439431	0.00442488	38.7184	42.664	59.0943	0.0178997	0.0125696	0.0115664
