# Supplementary material for: LncRNA NEAT1 Promotes Gastric Cancer Progression Through miR-17-5p/TGFβR2 Axis Up-Regulated Angiogenesis
Source: Front Cell Dev Biol. 2021 Sep 6;9:705697. doi: 10.3389/fcell.2021.705697 (PMC8452045; doi:10.3389/fcell.2021.705697)
Supplement: Supplementary file 5 [file Data_Sheet_3.ZIP › figure 3-raw data/figure 3g.xlsx]

## Sheet: Sheet1
NEAT1	MIR-17-5P
0.001575	0.006628
0.052792	0.147935
0.057448	4.4364
0.085529	4.12018
0.117316	1.98296
0.20427	1.36328
0.236271	1.09193
0.264043	0.697743
0.299807	0.526666
0.325348	0.367049
0.348426	3.35788
0.60847	3.10127
0.761498	2.72896
0.772007	1.27281
0.815091	0.720285
0.858168	0.150766
0.89599	0.070777
0.931438	0.103966
1.00422	0.129459
1.04835	0.070698
1.10857	0.067052
1.16669	0.057413
1.23897	0.059941
1.24622	0.066293
1.4296	0.056657
1.5368	0.055694
1.63353	0.053996
1.74448	0.053944
1.95277	0.049796
2.00743	0.04979
2.01363	0.046545
2.1044	0.044175
2.42886	0.043187
2.45585	0.042083
2.60295	0.03239
2.67159	0.03453
2.9059	0.034671
2.92512	0.041339
3.13599	0.031636
3.31189	0.029041
3.82052	0.028708
4.58079	0.02841
4.94917	0.020234
5.13933	0.024229
6.53939	0.024995
7.83327	0.028022
12.1074	0.016772
13.1196	0.016546
14.2018	0.016509
15.4509	0.013262
15.9977	0.014248
22.9909	0.015556
23.2345	0.015956
25.4613	0.01216
27.7236	0.011837
28.6738	0.011822
30.9694	0.009637
36.222	0.009401
44.1852	0.007056
71.6999	0.007228
80.1141	0.008627
116	0.009091
142.584	0.006513
244.88	0.004742
