# Supplementary material for: LncRNA NEAT1 Promotes Gastric Cancer Progression Through miR-17-5p/TGFβR2 Axis Up-Regulated Angiogenesis
Source: Front Cell Dev Biol. 2021 Sep 6;9:705697. doi: 10.3389/fcell.2021.705697 (PMC8452045; doi:10.3389/fcell.2021.705697)
Supplement: Supplementary file 6 [file Data_Sheet_4.ZIP]

Archive with 7 entries (6 files):
- figure 4-raw data/figure 4a.xlsx
- figure 4-raw data/figure 4b.xlsx
- figure 4-raw data/figure 4c.xls
- figure 4-raw data/figure 4d.xlsx
- figure 4-raw data/figure 4e.xlsx
- figure 4-raw data/figure 4g.png
- figure 4-raw data/
