# Supplementary material for: LncRNA NEAT1 Promotes Gastric Cancer Progression Through miR-17-5p/TGFβR2 Axis Up-Regulated Angiogenesis
Source: Front Cell Dev Biol. 2021 Sep 6;9:705697. doi: 10.3389/fcell.2021.705697 (PMC8452045; doi:10.3389/fcell.2021.705697)
Supplement: Supplementary file 6 [file Data_Sheet_4.ZIP › figure 4-raw data/figure 4a.xlsx]

## Sheet: Sheet1
	AGS	MGC803
shCtrl-CM-1	38	40
shCtrl-CM-2	32	42
shCtrl-CM-3	30	47
shNEAT1-CM-1	7	16
shNEAT1-CM-2	11	12
shNEAT1-CM-3	10	7
shNEAT1+miR-17-5p-inhibitor-CM-1	25	37
shNEAT1+miR-17-5p-inhibitor-CM-2	22	29
shNEAT1+miR-17-5p-inhibitor-CM-3	22	31
