# Supplementary material for: LncRNA NEAT1 Promotes Gastric Cancer Progression Through miR-17-5p/TGFβR2 Axis Up-Regulated Angiogenesis
Source: Front Cell Dev Biol. 2021 Sep 6;9:705697. doi: 10.3389/fcell.2021.705697 (PMC8452045; doi:10.3389/fcell.2021.705697)
Supplement: Supplementary file 6 [file Data_Sheet_4.ZIP › figure 4-raw data/figure 4b.xlsx]

## Sheet: Sheet1
	shNC-1	72		shCtrl					shNEAT1					shNEAT1+miR-17-5p-inhibitor-CM
				1	2	3	4	5	1	2	3	4	5	1	2	3	4	5
	shNC-2	81	AGS	313	364	283	338	350	158	183	186	190	156	252	212	210	230	256
	shNC-3	66	MGC803	383	356	344	359	333	182	176	189	180	181	261	213	305	283	272
	shNC-4	52
	shNC-5	72
	shNEAT1-1	29
	shNEAT1-2	19
	shNEAT1-3	21
	shNEAT1-4	21
	shNEAT1-5	21
