# Supplementary material for: LncRNA NEAT1 Promotes Gastric Cancer Progression Through miR-17-5p/TGFβR2 Axis Up-Regulated Angiogenesis
Source: Front Cell Dev Biol. 2021 Sep 6;9:705697. doi: 10.3389/fcell.2021.705697 (PMC8452045; doi:10.3389/fcell.2021.705697)
Supplement: Supplementary file 6 [file Data_Sheet_4.ZIP › figure 4-raw data/figure 4c.xls]

## Sheet: Sheet1
			shCtrl-CM			shNEAT1-CM			shNEAT1+miR-17-5p-inhibitor-CM
	AGS	0h	3.12	3.14	3.17	3.21	3.19	3.19	3.19	3.52	3.28
		12h	0.82	1.33	1.42	2	2.47	2.45	0.93	1.38	1.44
		Migration rate	0.737179	0.576433	0.55205	0.376947	0.225705	0.231975	0.708464	0.607955	0.560976
	MGC803	0h	3.8	3.82	3.87	3.82	3.82	3.82	3.57	3.31	3.33
		12h	1.21	1.52	1.16	2.58	2.77	3.03	1.4	1.79	1.65
		Migration rate	0.681579	0.602094	0.700258	0.324607	0.274869	0.206806	0.607843	0.459215	0.504505
