# Supplementary material for: LncRNA NEAT1 Promotes Gastric Cancer Progression Through miR-17-5p/TGFβR2 Axis Up-Regulated Angiogenesis
Source: Front Cell Dev Biol. 2021 Sep 6;9:705697. doi: 10.3389/fcell.2021.705697 (PMC8452045; doi:10.3389/fcell.2021.705697)
Supplement: Supplementary file 6 [file Data_Sheet_4.ZIP › figure 4-raw data/figure 4d.xlsx]

## Sheet: Sheet1
AGS	DAPI	EDU	RATE		MGC803	DAPI	EDU	RATE
shCtrl-CM	236	96	40.678		shCtrl-CM	195	71	36.4103
	234	78	33.3333			236	76	32.2034
	193	67	34.715			196	69	35.2041
shNEAT1-CM	187	30	16.0428		shNEAT1-CM	201	20	9.95025
	179	40	22.3464			190	23	12.1053
	142	27	19.0141			177	27	15.2542
shNEAT1+miR-17-5p-inhibitor-CM	223	76	34.0807		shNEAT1+miR-17-5p-inhibitor-CM	191	65	34.0314
	182	64	35.1648			184	59	32.0652
	260	75	28.8462			198	63	31.8182
