# Supplementary material for: LncRNA NEAT1 Promotes Gastric Cancer Progression Through miR-17-5p/TGFβR2 Axis Up-Regulated Angiogenesis
Source: Front Cell Dev Biol. 2021 Sep 6;9:705697. doi: 10.3389/fcell.2021.705697 (PMC8452045; doi:10.3389/fcell.2021.705697)
Supplement: Supplementary file 6 [file Data_Sheet_4.ZIP › figure 4-raw data/figure 4e.xlsx]

## Sheet: VEGF
	shCtrl-CM			shNEAT1-CM			shNEAT1+miR-17-5p-inhibitor-CM
AGS	0.391	0.323	0.338	0.265	0.237	0.27	0.312	0.295	0.328
	152.03	107.932	117.66	70.3199	52.1621	73.5623	100.799	89.7746	111.175
MGC803	0.349	0.357	0.377	0.227	0.261	0.244	0.416	0.433	0.429
	124.793	129.981	142.951	45.6772	67.7259	56.7016	168.242	179.266	176.672
