# Supplementary material for: LncRNA NEAT1 Promotes Gastric Cancer Progression Through miR-17-5p/TGFβR2 Axis Up-Regulated Angiogenesis
Source: Front Cell Dev Biol. 2021 Sep 6;9:705697. doi: 10.3389/fcell.2021.705697 (PMC8452045; doi:10.3389/fcell.2021.705697)
Supplement: Supplementary file 7 [file Data_Sheet_5.ZIP]

Archive with 5 entries (4 files):
- figure 5-raw data/figure 5b.xlsx
- figure 5-raw data/figure 5c.xlsx
- figure 5-raw data/figure 5e.xlsx
- figure 5-raw data/figure 5g.xlsx
- figure 5-raw data/
