# Supplementary material for: LncRNA NEAT1 Promotes Gastric Cancer Progression Through miR-17-5p/TGFβR2 Axis Up-Regulated Angiogenesis
Source: Front Cell Dev Biol. 2021 Sep 6;9:705697. doi: 10.3389/fcell.2021.705697 (PMC8452045; doi:10.3389/fcell.2021.705697)
Supplement: Supplementary file 7 [file Data_Sheet_5.ZIP › figure 5-raw data/figure 5b.xlsx]

## Sheet: Sheet1
MGC803.shCtrl	MGC803.shNEAT1	MGC803.shNEAT1+miR-17-5p-inhibitor
1.27195	0.150062	1.24417
1.14823	0.152561	1.05499
0.887445	0.0364815	1.07031
1.3687	0.098394	0.928464
1.35137	0.224325	1.08751
