# Supplementary material for: LncRNA NEAT1 Promotes Gastric Cancer Progression Through miR-17-5p/TGFβR2 Axis Up-Regulated Angiogenesis
Source: Front Cell Dev Biol. 2021 Sep 6;9:705697. doi: 10.3389/fcell.2021.705697 (PMC8452045; doi:10.3389/fcell.2021.705697)
Supplement: Supplementary file 7 [file Data_Sheet_5.ZIP › figure 5-raw data/figure 5c.xlsx]

## Sheet: Sheet1
Time	MGC803.shCtrl	MGC803.shNEAT1	MGC803.shNEAT1+miR-17-5p-inhibitor
35	1
33	1
37	1
36	1
39	1
41		1
44		1
44		1
50		1
47		1
37			1
39			1
40			1
42			1
41			1
