# Supplementary material for: LncRNA NEAT1 Promotes Gastric Cancer Progression Through miR-17-5p/TGFβR2 Axis Up-Regulated Angiogenesis
Source: Front Cell Dev Biol. 2021 Sep 6;9:705697. doi: 10.3389/fcell.2021.705697 (PMC8452045; doi:10.3389/fcell.2021.705697)
Supplement: Supplementary file 7 [file Data_Sheet_5.ZIP › figure 5-raw data/figure 5e.xlsx]

## Sheet: Sheet1
ki67
MGC803.shCtrl					MGC803.shNEAT1					MGC803.shNEAT1+miR-17-5p-inhibitor
0.928571	0.993333	0.940767	0.9375	0.916955	0.4	0.369403	0.387097	0.263333	0.207612	0.903226	0.882911	0.974194	0.919255	0.950166
CD31
MGC803.shCtrl					MGC803.shNEAT1					MGC803.shNEAT1+miR-17-5p-inhibitor
40	49	50	55	37	12	21	17	25	8	33	41	30	29	35
