# Supplementary material for: LncRNA NEAT1 Promotes Gastric Cancer Progression Through miR-17-5p/TGFβR2 Axis Up-Regulated Angiogenesis
Source: Front Cell Dev Biol. 2021 Sep 6;9:705697. doi: 10.3389/fcell.2021.705697 (PMC8452045; doi:10.3389/fcell.2021.705697)
Supplement: Supplementary file 7 [file Data_Sheet_5.ZIP › figure 5-raw data/figure 5g.xlsx]

## Sheet: Sheet1
NEAT1	TGFBR2		NEAT1	VEGFA		NEAT1	SMAD4		NEAT1	PDGFB
3.14285	3.37097		3.14285	2.18345		3.14285	1.09474		3.14285	1.84631
3.25863	2.89436		3.25863	2.25827		3.25863	1.18428		3.25863	1.96888
3.12915	3.17772		3.12915	2.13674		3.12915	1.14761		3.12915	1.74647
3.34576	2.78995		3.34576	2.33295		3.34576	1.00966		3.34576	1.84122
3.22151	2.81342		3.22151	2.21184		3.22151	1.13226		3.22151	1.93847
3.14441	3.07381		3.14441	2.37302		3.14441	1.01313		3.14441	1.83857
3.11045	3.15052		3.11045	2.17171		3.11045	1.11699		3.11045	1.87009
3.33832	3.2602		3.33832	2.15298		3.33832	1.15922		3.33832	1.7176
3.43067	3.42233		3.43067	2.62762		3.43067	1.05042		3.43067	1.94916
3.35631	3.27786		3.35631	2.36406		3.35631	1.08134		3.35631	1.92881
3.43131	3.29709		3.43131	2.1414		3.43131	1.26992		3.43131	1.89078
3.35155	2.77651		3.35155	2.85279		3.35155	1.07223		3.35155	1.913
3.20239	3.31875		3.20239	1.97817		3.20239	1.24206		3.20239	1.89622
3.62888	3.42876		3.62888	2.23273		3.62888	1.43693		3.62888	1.77566
3.49762	3.41639		3.49762	2.27058		3.49762	1.64362		3.49762	2.00452
3.47371	3.34842		3.47371	2.18673		3.47371	1.42938		3.47371	1.72113
3.17974	2.83872		3.17974	2.4341		3.17974	1.13856		3.17974	1.76018
3.53459	2.80479		3.53459	2.46637		3.53459	1.07896		3.53459	1.85634
3.30519	2.993		3.30519	2.37699		3.30519	1.09003		3.30519	1.85568
3.18952	3.20925		3.18952	2.15825		3.18952	1.16217		3.18952	1.87754
2.82138	3.09871		2.82138	2.19857		2.82138	1.05986		2.82138	1.71297
3.4514	2.83203		3.4514	2.17862		3.4514	1.40108		3.4514	1.88779
3.38364	3.04107		3.38364	2.28334		3.38364	1.13778		3.38364	1.67391
3.50449	3.24528		3.50449	2.79044		3.50449	0.989075		3.50449	2.04099
3.43454	3.27393		3.43454	2.29253		3.43454	1.23965		3.43454	1.77279
3.602	3.29541		3.602	2.25492		3.602	1.34981		3.602	1.78303
3.39692	3.01454		3.39692	2.36934		3.39692	1.23968		3.39692	1.73347
3.29516	3.16491		3.29516	2.1177		3.29516	1.31064		3.29516	1.81513
3.18946	3.28551		3.18946	2.63862		3.18946	1.32196		3.18946	1.78476
3.45469	3.41308		3.45469	2.18768		3.45469	1.62747		3.45469	1.95494
3.31109	3.24742		3.31109	2.12427		3.31109	1.19532		3.31109	1.93255
3.58039	2.9351		3.58039	2.6849		3.58039	1.40501		3.58039	1.959
3.42837	2.89979		3.42837	2.28441		3.42837	1.54719		3.42837	1.82591
3.22852	3.06322		3.22852	2.3216		3.22852	1.062		3.22852	1.61719
3.29857	3.00972		3.29857	2.19239		3.29857	1.40191		3.29857	1.88513
2.93942	3.23138		2.93942	2.68103		2.93942	1.0032		2.93942	1.97147
3.24066	3.13852		3.24066	2.27844		3.24066	1.19126		3.24066	1.94783
3.25184	3.45357		3.25184	2.02471		3.25184	1.19516		3.25184	2.01502
3.28148	3.1376		3.28148	2.14597		3.28148	1.10003		3.28148	1.74854
3.03365	3.50008		3.03365	2.15564		3.03365	1.26365		3.03365	1.8891
3.24382	3.28907		3.24382	2.47862		3.24382	1.2625		3.24382	1.91715
3.25672	2.99631		3.25672	2.45592		3.25672	1.42668		3.25672	1.8324
3.01707	3.00865		3.01707	2.38399		3.01707	1.14484		3.01707	1.85425
3.27321	3.15227		3.27321	2.32999		3.27321	1.01642		3.27321	1.80259
3.11173	3.0068		3.11173	2.20851		3.11173	1.23233		3.11173	1.86157
3.1498	3.37351		3.1498	1.97108		3.1498	1.31869		3.1498	1.87065
3.38592	3.35123		3.38592	2.31164		3.38592	1.29244		3.38592	1.95686
3.41671	3.29022		3.41671	2.26579		3.41671	1.49564		3.41671	1.77397
3.13391	3.31689		3.13391	2.29199		3.13391	1.07749		3.13391	1.93247
3.39559	3.26943		3.39559	2.19284		3.39559	1.49323		3.39559	1.86095
2.93338	3.00396		2.93338	2.10276		2.93338	1.15054		2.93338	1.82267
3.35336	2.96408		3.35336	2.39945		3.35336	1.25351		3.35336	2.00404
3.05558	3.11806		3.05558	2.19425		3.05558	0.955665		3.05558	1.87162
3.48918	3.34679		3.48918	2.43293		3.48918	1.50692		3.48918	1.90476
3.00418	2.88737		3.00418	2.19208		3.00418	1.32433		3.00418	1.78104
3.49801	3.12466		3.49801	2.4128		3.49801	0.990875		3.49801	1.92409
2.97318	2.87553		2.97318	2.2877		2.97318	1.31495		2.97318	1.81289
3.28548	3.0787		3.28548	2.33807		3.28548	1.05387		3.28548	1.83371
3.03343	2.53325		3.03343	2.76522		3.03343	1.36097		3.03343	1.97683
3.23991	3.16792		3.23991	2.20102		3.23991	1.11088		3.23991	1.82845
3.14684	3.19965		3.14684	2.27884		3.14684	1.2249		3.14684	1.91475
3.42451	3.09362		3.42451	2.41096		3.42451	0.95503		3.42451	1.89935
2.75418	2.93149		2.75418	2.12114		2.75418	1.04403		2.75418	1.70129
3.35183	3.26934		3.35183	2.05963		3.35183	1.25787		3.35183	1.82219
3.27235	2.82864		3.27235	2.50924		3.27235	1.28233		3.27235	1.87423
3.14252	3.02267		3.14252	3.0639		3.14252	1.32651		3.14252	1.84047
3.45219	3.3116		3.45219	2.34799		3.45219	1.54293		3.45219	1.89489
3.11182	3.27638		3.11182	2.05834		3.11182	1.08691		3.11182	1.76845
3.34683	3.37505		3.34683	2.14751		3.34683	1.25102		3.34683	1.80406
3.40019	3.42699		3.40019	2.30663		3.40019	1.38462		3.40019	1.87102
2.83795	3.15205		2.83795	2.1017		2.83795	0.964246		2.83795	1.75178
3.01294	2.80869		3.01294	2.07014		3.01294	1.18318		3.01294	1.8568
2.67363	3.01571		2.67363	2.26218		2.67363	1.2674		2.67363	1.77175
3.285	3.15071		3.285	2.43377		3.285	1.26265		3.285	1.84307
3.50518	3.28813		3.50518	2.25132		3.50518	1.4888		3.50518	1.90655
3.39814	3.22104		3.39814	2.13769		3.39814	1.39209		3.39814	1.74847
3.15321	3.03718		3.15321	2.34741		3.15321	1.19403		3.15321	1.88113
3.39326	3.09324		3.39326	2.30885		3.39326	1.41598		3.39326	1.75537
2.97716	3.0671		2.97716	2.38668		2.97716	1.46085		2.97716	1.76714
3.45185	2.89942		3.45185	2.25203		3.45185	1.15312		3.45185	1.86341
3.31329	3.20206		3.31329	2.13495		3.31329	1.14611		3.31329	1.85881
2.86793	2.9439		2.86793	2.12624		2.86793	1.07011		2.86793	1.78615
3.1835	3.31989		3.1835	2.37516		3.1835	1.3408		3.1835	1.84619
3.38235	3.14304		3.38235	2.30927		3.38235	1.23343		3.38235	1.82887
3.30396	3.31018		3.30396	2.15877		3.30396	1.19329		3.30396	1.84056
3.18796	3.22005		3.18796	2.26211		3.18796	1.36483		3.18796	2.03099
3.12694	2.96881		3.12694	2.58914		3.12694	1.06103		3.12694	1.97264
3.42505	3.42241		3.42505	2.44869		3.42505	1.39092		3.42505	2.03372
3.47326	2.9091		3.47326	2.37718		3.47326	1.27663		3.47326	1.8642
3.28331	3.29601		3.28331	2.35903		3.28331	1.16744		3.28331	1.89229
3.37664	3.29456		3.37664	2.42229		3.37664	1.49144		3.37664	1.93206
3.58232	3.32445		3.58232	2.34051		3.58232	1.63078		3.58232	1.95246
3.26861	2.73751		3.26861	2.21743		3.26861	1.03933		3.26861	1.86465
2.98825	3.1711		2.98825	2.09662		2.98825	1.02246		2.98825	1.80399
3.24863	2.99819		3.24863	2.30766		3.24863	0.99628		3.24863	1.80317
3.08195	3.22231		3.08195	2.07398		3.08195	0.997716		3.08195	1.88032
2.96604	3.2323		2.96604	2.19512		2.96604	1.10269		2.96604	1.92374
3.00278	2.71705		3.00278	2.32948		3.00278	1.03126		3.00278	1.84539
3.33062	3.14871		3.33062	2.31368		3.33062	1.07664		3.33062	1.99212
3.03587	3.48136		3.03587	1.98798		3.03587	1.36091		3.03587	1.86297
3	3.01958		3	2.61516		3	1.0455		3	2.03064
3.18627	2.84119		3.18627	2.1219		3.18627	1.2939		3.18627	1.91579
3.0277	3.17968		3.0277	2.11654		3.0277	1.22804		3.0277	1.84982
3.41555	3.34657		3.41555	2.0746		3.41555	1.26131		3.41555	1.81228
3.56178	2.85638		3.56178	2.41232		3.56178	1.1745		3.56178	1.96159
3.28847	2.92827		3.28847	2.47664		3.28847	1.24659		3.28847	1.86551
2.98418	2.88176		2.98418	2.18242		2.98418	1.16872		2.98418	1.834
3.37499	3.24802		3.37499	2.24279		3.37499	1.16497		3.37499	2.03939
3.18072	3.15288		3.18072	2.25488		3.18072	1.14034		3.18072	1.78718
3.31513	3.35536		3.31513	2.40732		3.31513	1.46892		3.31513	2.13606
3.36859	2.83541		3.36859	2.42166		3.36859	1.22256		3.36859	1.87484
3.31112	2.76159		3.31112	2.3094		3.31112	1.43144		3.31112	1.79963
3.53441	3.00794		3.53441	2.22054		3.53441	1.08529		3.53441	1.82598
3.50744	3.15727		3.50744	2.30739		3.50744	1.18173		3.50744	1.92858
2.80421	3.2708		2.80421	2.336		2.80421	0.957839		2.80421	1.94732
3.53347	3.05321		3.53347	3.13442		3.53347	1.2228		3.53347	2.08519
2.83875	2.77834		2.83875	2.41913		2.83875	1.10692		2.83875	1.93859
3.10295	2.94745		3.10295	2.29565		3.10295	1.07771		3.10295	1.75703
2.90349	3.05798		2.90349	2.6579		2.90349	1.37717		2.90349	2.08762
3.27179	3.26468		3.27179	2.58684		3.27179	1.18976		3.27179	1.91348
3.27813	3.0055		3.27813	2.23527		3.27813	1.52361		3.27813	1.68081
3.1389	2.95968		3.1389	2.11811		3.1389	1.08901		3.1389	1.83137
3.73542	3.50644		3.73542	2.51036		3.73542	1.14365		3.73542	1.9077
2.93148	3.20487		2.93148	2.30617		2.93148	0.992662		2.93148	1.80021
2.91865	3.31765		2.91865	2.35357		2.91865	1.0033		2.91865	1.87728
3.15872	3.39223		3.15872	2.1374		3.15872	1.21664		3.15872	1.85114
2.92746	2.90375		2.92746	2.32002		2.92746	1.10057		2.92746	1.88901
3.46792	3.28823		3.46792	2.39836		3.46792	1.31435		3.46792	2.05221
3.05782	3.02663		3.05782	2.51431		3.05782	1.09127		3.05782	2.02689
3.21504	2.93767		3.21504	2.19863		3.21504	1.29835		3.21504	1.82967
2.91236	3.27494		2.91236	2.11951		2.91236	0.933036		2.91236	1.77167
3.17565	3.17731		3.17565	2.1917		3.17565	1.11906		3.17565	1.77268
3.07435	3.22902		3.07435	2.1588		3.07435	1.0546		3.07435	1.95505
3.02045	3.14264		3.02045	2.38399		3.02045	1.00981		3.02045	1.76334
2.73837	3.02262		2.73837	2.33865		2.73837	0.981027		2.73837	1.8046
2.83405	3.0054		2.83405	3.15652		2.83405	0.926727		2.83405	1.95535
3.50288	3.22419		3.50288	2.46011		3.50288	1.38556		3.50288	1.87444
3.48088	3.43997		3.48088	2.339		3.48088	1.37877		3.48088	1.87512
3.28726	3.07861		3.28726	2.38916		3.28726	0.967465		3.28726	1.78882
2.5404	3.06234		2.5404	2.09119		2.5404	1.02136		2.5404	1.69935
3.41956	3.18365		3.41956	2.19212		3.41956	1.00549		3.41956	1.86708
3.21275	2.83396		3.21275	2.22754		3.21275	1.12117		3.21275	1.8492
2.92348	2.65374		2.92348	2.2705		2.92348	1.23117		2.92348	1.93051
3.25943	3.32905		3.25943	2.44096		3.25943	1.0662		3.25943	1.83763
3.61492	3.26595		3.61492	2.07127		3.61492	1.19957		3.61492	1.82517
3.29475	3.26527		3.29475	2.3408		3.29475	1.23354		3.29475	1.89002
3.4393	3.1133		3.4393	2.26398		3.4393	1.26408		3.4393	1.9408
3.66876	2.93694		3.66876	2.07907		3.66876	1.53134		3.66876	1.81412
3.57659	2.81199		3.57659	2.39749		3.57659	1.11898		3.57659	1.9454
3.34429	3.24394		3.34429	2.86912		3.34429	1.31627		3.34429	2.06951
3.70509	3.36397		3.70509	2.23619		3.70509	1.51253		3.70509	1.77849
3.37794	3.26354		3.37794	2.2465		3.37794	1.43123		3.37794	1.71261
3.4833	3.36625		3.4833	2.24169		3.4833	1.3736		3.4833	1.8227
2.38999	3.08393		2.38999	2.51242		2.38999	1.2352		2.38999	1.78728
3.36112	3.09767		3.36112	2.40488		3.36112	1.12508		3.36112	1.8998
3.18318	3.14302		3.18318	2.29948		3.18318	1.23678		3.18318	1.88345
3.33138	3.33347		3.33138	2.20939		3.33138	1.12351		3.33138	1.78162
3.15186	3.03572		3.15186	2.15489		3.15186	1.45456		3.15186	1.92275
3.62226	2.86611		3.62226	2.15013		3.62226	1.12136		3.62226	1.76149
3.43439	3.31468		3.43439	2.0889		3.43439	1.28125		3.43439	1.76191
3.22503	3.15519		3.22503	2.46552		3.22503	1.65118		3.22503	2.16488
3.39857	2.98831		3.39857	2.20504		3.39857	1.24337		3.39857	1.92305
3.53384	3.00893		3.53384	3.00528		3.53384	1.17473		3.53384	2.24609
3.32403	3.29335		3.32403	2.24603		3.32403	1.23905		3.32403	1.98699
3.28799	3.10452		3.28799	2.23891		3.28799	1.02713		3.28799	1.86114
3.30941	3.0108		3.30941	2.34615		3.30941	1.15141		3.30941	2.06168
3.66861	2.84018		3.66861	2.38698		3.66861	1.66746		3.66861	2.01506
3.48881	3.26266		3.48881	2.00787		3.48881	1.46559		3.48881	2.11488
3.46208	3.3824		3.46208	2.18261		3.46208	1.10076		3.46208	1.95129
3.5015	3.26254		3.5015	2.29788		3.5015	1.23216		3.5015	1.97258
3.38811	3.42215		3.38811	2.16828		3.38811	1.49759		3.38811	2.03016
3.25888	3.482		3.25888	2.00433		3.25888	1.16245		3.25888	1.91083
3.53623	3.04446		3.53623	2.58918		3.53623	1.12977		3.53623	1.99161
3.16952	3.21843		3.16952	2.56114		3.16952	1.29599		3.16952	2.1784
3.51752	3.25807		3.51752	2.32641		3.51752	1.12565		3.51752	1.93661
3.2573	3.22969		3.2573	2.24518		3.2573	1.29699		3.2573	2.07439
3.22369	2.84618		3.22369	2.17524		3.22369	1.38938		3.22369	1.88736
3.3975	3.29646		3.3975	2.18348		3.3975	1.18679		3.3975	2.02282
3.32749	3.23346		3.32749	2.41558		3.32749	1.22308		3.32749	1.95444
3.13354	2.71958		3.13354	2.33075		3.13354	1.16653		3.13354	1.76159
3.36281	3.34977		3.36281	2.34577		3.36281	1.52681		3.36281	1.92025
3.31855	3.56027		3.31855	2.17456		3.31855	1.4359		3.31855	2.09638
3.62203	2.95757		3.62203	2.24716		3.62203	1.34811		3.62203	1.71989
3.40061	3.21916		3.40061	2.27459		3.40061	1.20323		3.40061	1.94625
3.44102	3.34118		3.44102	2.17993		3.44102	1.31464		3.44102	1.98276
3.47412	3.20265		3.47412	2.26847		3.47412	1.16764		3.47412	1.76774
3.49144	3.06679		3.49144	2.22229		3.49144	1.40301		3.49144	1.81829
3.1697	3.33715		3.1697	2.27377		3.1697	1.36046		3.1697	1.81456
3.59907	2.87607		3.59907	2.50301		3.59907	1.25313		3.59907	1.93939
3.53179	3.1283		3.53179	2.1881		3.53179	1.42015		3.53179	1.70778
3.58422	3.2983		3.58422	2.21606		3.58422	1.33619		3.58422	1.87915
3.71646	3.11457		3.71646	2.58814		3.71646	1.40396		3.71646	1.74009
3.35517	3.08006		3.35517	2.18662		3.35517	1.11864		3.35517	1.89592
3.0459	3.07925		3.0459	2.15355		3.0459	1.44695		3.0459	1.83252
3.42018	3.44634		3.42018	2.1948		3.42018	1.3097		3.42018	1.91095
3.40087	3.23928		3.40087	2.17537		3.40087	1.38038		3.40087	1.7189
3.67628	2.90818		3.67628	2.24639		3.67628	1.35549		3.67628	1.76889
3.46704	3.29412		3.46704	2.40561		3.46704	1.48973		3.46704	2.31561
3.21773	3.26437		3.21773	2.28982		3.21773	1.14152		3.21773	1.79885
3.54869	3.20608		3.54869	2.39966		3.54869	1.36084		3.54869	1.80659
3.45253	3.35815		3.45253	2.25432		3.45253	1.25675		3.45253	1.91602
3.42788	3.37673		3.42788	2.14692		3.42788	1.42505		3.42788	1.76908
3.58592	3.12141		3.58592	2.64524		3.58592	1.10257		3.58592	1.92027
3.53865	3.43373		3.53865	2.23927		3.53865	1.39493		3.53865	1.91972
3.49153	2.88619		3.49153	2.80634		3.49153	1.60564		3.49153	1.94742
3.64872	3.19078		3.64872	2.09119		3.64872	1.29785		3.64872	1.87828
3.13457	3.74563		3.13457	2.33364		3.13457	1.19713		3.13457	1.80103
3.15483	3.42695		3.15483	2.16016		3.15483	1.21725		3.15483	1.91249
3.38154	3.37868		3.38154	2.54678		3.38154	1.31154		3.38154	1.86891
3.22815	3.19998		3.22815	2.31208		3.22815	1.3591		3.22815	1.95074
3.7175	2.99317		3.7175	2.53973		3.7175	1.70628		3.7175	2.01125
3.42299	2.81155		3.42299	2.16591		3.42299	1.1953		3.42299	1.77049
3.41201	3.28023		3.41201	2.09647		3.41201	1.48777		3.41201	1.85754
3.46376	3.44081		3.46376	2.2133		3.46376	1.28087		3.46376	2.03008
3.47825	3.41255		3.47825	2.25433		3.47825	1.40051		3.47825	2.10302
3.28131	2.79795		3.28131	2.33662		3.28131	1.33889		3.28131	1.88194
2.76566	2.56326		2.76566	1.96018		2.76566	1.65419		2.76566	1.76988
3.35334	3.21654		3.35334	2.48156		3.35334	1.32509		3.35334	2.10617
3.32064	3.36449		3.32064	2.09672		3.32064	1.13292		3.32064	1.90196
3.30103	3.35106		3.30103	2.21952		3.30103	1.31657		3.30103	1.74698
3.40246	3.43323		3.40246	2.05673		3.40246	1.80981		3.40246	1.95307
3.56176	3.3947		3.56176	2.30504		3.56176	1.53806		3.56176	2.03947
2.88329	3.04003		2.88329	2.19064		2.88329	1.18077		2.88329	1.94159
2.98491	3.2589		2.98491	2.20527		2.98491	1.18321		2.98491	1.79657
3.1801	3.27541		3.1801	2.10524		3.1801	1.40033		3.1801	1.83096
3.59445	3.30818		3.59445	2.68658		3.59445	1.36235		3.59445	1.89481
3.40427	3.31804		3.40427	2.2383		3.40427	1.27901		3.40427	1.83373
3.36513	2.8859		3.36513	2.61168		3.36513	1.46076		3.36513	1.91233
3.42005	3.38398		3.42005	2.09456		3.42005	1.03484		3.42005	2.00778
3.07019	3.33877		3.07019	2.30144		3.07019	1.09552		3.07019	1.75234
3.31041	3.09691		3.31041	2.4943		3.31041	1.03938		3.31041	1.82127
3.66319	3.15548		3.66319	2.4961		3.66319	1.43965		3.66319	1.84621
3.40011	3.10131		3.40011	2.06926		3.40011	1.24618		3.40011	1.81031
3.44441	3.20849		3.44441	2.44378		3.44441	1.25054		3.44441	1.94331
3.42693	2.91248		3.42693	2.29824		3.42693	1.33454		3.42693	1.83095
3.38238	2.99123		3.38238	2.29597		3.38238	1.41914		3.38238	1.83393
3.42929	3.27061		3.42929	2.43174		3.42929	1.1601		3.42929	1.84226
3.47672	3.18628		3.47672	2.41104		3.47672	0.999793		3.47672	1.81963
3.48909	3.4799		3.48909	2.09661		3.48909	1.39865		3.48909	1.92817
3.28947	3.22323		3.28947	2.18776		3.28947	1.27164		3.28947	1.81143
3.38271	3.30077		3.38271	2.52604		3.38271	1.81554		3.38271	2.03641
3.39977	3.32824		3.39977	2.19322		3.39977	1.28477		3.39977	1.98303
3.54335	3.38776		3.54335	2.11974		3.54335	1.26289		3.54335	1.82659
3.69667	2.98089		3.69667	2.14331		3.69667	1.29664		3.69667	1.81813
3.43553	3.05285		3.43553	2.14662		3.43553	1.29886		3.43553	1.86341
3.3824	3.27211		3.3824	2.48571		3.3824	1.06935		3.3824	2.02135
3.21587	2.69171		3.21587	2.28265		3.21587	1.58581		3.21587	1.76884
3.44337	3.17557		3.44337	2.46297		3.44337	1.23891		3.44337	1.84411
3.74691	3.13696		3.74691	2.46543		3.74691	1.72151		3.74691	1.94328
3.14637	3.02752		3.14637	2.30934		3.14637	1.01503		3.14637	1.76807
3.29141	3.03679		3.29141	2.21995		3.29141	1.02945		3.29141	1.72548
3.52893	3.16473		3.52893	2.26269		3.52893	1.39634		3.52893	1.97349
3.44465	3.19947		3.44465	2.40875		3.44465	1.13414		3.44465	1.86847
3.74175	3.37135		3.74175	2.26551		3.74175	1.50052		3.74175	1.94535
3.29764	3.17116		3.29764	2.2042		3.29764	1.26228		3.29764	1.93874
3.18724	3.06781		3.18724	2.2929		3.18724	1.12904		3.18724	1.91266
3.30007	3.30141		3.30007	2.12973		3.30007	1.24733		3.30007	1.97477
3.40932	2.82078		3.40932	2.39703		3.40932	1.26068		3.40932	1.90969
3.79804	3.26905		3.79804	2.34983		3.79804	1.48826		3.79804	2.08025
3.7857	3.19075		3.7857	2.33828		3.7857	1.61004		3.7857	1.89795
3.4868	3.07187		3.4868	2.34675		3.4868	1.41215		3.4868	1.89532
3.69768	3.28827		3.69768	2.30365		3.69768	1.60043		3.69768	1.90204
3.29827	3.32356		3.29827	2.01958		3.29827	1.51723		3.29827	1.86192
3.63345	3.13747		3.63345	2.6271		3.63345	1.2584		3.63345	1.94495
3.4631	2.84666		3.4631	2.59734		3.4631	1.18952		3.4631	2.06898
3.73925	3.0724		3.73925	2.51632		3.73925	1.68483		3.73925	1.9763
3.52427	3.38427		3.52427	2.30618		3.52427	1.32758		3.52427	1.79118
3.68405	3.42387		3.68405	2.32901		3.68405	1.44353		3.68405	1.84263
3.50139	3.22674		3.50139	2.17207		3.50139	1.26907		3.50139	1.92517
3.69548	3.27528		3.69548	2.31622		3.69548	1.55519		3.69548	1.9298
3.44489	3.06698		3.44489	2.5685		3.44489	1.4539		3.44489	2.12682
3.39668	3.32869		3.39668	2.29327		3.39668	1.31753		3.39668	2.26614
3.32333	3.09202		3.32333	2.13123		3.32333	1.05871		3.32333	1.77262
3.51006	3.13053		3.51006	2.26898		3.51006	1.37719		3.51006	1.98931
3.51578	3.11809		3.51578	2.51919		3.51578	1.31694		3.51578	2.08824
3.32606	3.29036		3.32606	2.57891		3.32606	1.27001		3.32606	2.04259
3.61949	3.27863		3.61949	2.73674		3.61949	1.76171		3.61949	1.95877
3.82127	2.74132		3.82127	2.47243		3.82127	1.41878		3.82127	1.91998
3.60888	3.32247		3.60888	2.10607		3.60888	1.56917		3.60888	1.97475
3.79769	3.11933		3.79769	2.44933		3.79769	1.36553		3.79769	1.74675
3.31271	3.03907		3.31271	2.05873		3.31271	1.60705		3.31271	1.89146
3.26038	3.17624		3.26038	2.22788		3.26038	1.43936		3.26038	1.97247
3.36765	3.11971		3.36765	2.25937		3.36765	1.06944		3.36765	1.88578
3.49264	3.26259		3.49264	2.3298		3.49264	1.42925		3.49264	2.03241
3.28419	3.34142		3.28419	2.0894		3.28419	1.25845		3.28419	1.75202
3.02177	3.23055		3.02177	2.29576		3.02177	1.07149		3.02177	1.98803
3.27098	2.89184		3.27098	2.13188		3.27098	1.27999		3.27098	1.90351
3.35485	3.20427		3.35485	2.30826		3.35485	1.19455		3.35485	2.01
3.38502	2.97591		3.38502	2.37578		3.38502	1.19997		3.38502	2.04919
3.45051	3.37378		3.45051	2.22998		3.45051	1.36361		3.45051	1.92579
3.66504	3.24781		3.66504	2.42161		3.66504	1.18392		3.66504	2.29613
3.37323	3.48242		3.37323	2.2778		3.37323	1.30709		3.37323	1.82908
3.45154	3.26559		3.45154	2.64694		3.45154	1.20356		3.45154	2.02823
3.31232	3.17568		3.31232	2.22748		3.31232	0.826537		3.31232	1.71432
3.34002	3.44037		3.34002	2.05068		3.34002	1.236		3.34002	1.90846
3.26329	3.00088		3.26329	2.37834		3.26329	1.40021		3.26329	1.8174
3.32904	2.99558		3.32904	2.10567		3.32904	1.37268		3.32904	1.73784
3.50865	3.20993		3.50865	2.3396		3.50865	1.34094		3.50865	1.92275
3.59127	3.0565		3.59127	2.34999		3.59127	1.15944		3.59127	1.82596
3.41093	3.20259		3.41093	2.26861		3.41093	1.08124		3.41093	1.89995
